# Supplementary material for: Targeted demethylation of the EphA7 promoter inhibits tumorigenesis via the SP1/DNMT1 and PI3K/AKT axes and improves the response to multiple therapies in cervical cancer
Source: Cell Death Dis. 2025 Apr 21;16(1):324. doi: 10.1038/s41419-025-07512-4 (PMC12012199; doi:10.1038/s41419-025-07512-4)
Supplement: Supplementary file 2 — Supplementary Table [file 41419_2025_7512_MOESM2_ESM.xlsx]

## Sheet: Supplementary Table1
Supplementary Table1. The primer information for plasmid construction
	Primer	Sequences
Demethylation	act-sgRNA1-F	ttggGCGCGAGCTCAGAACCTGGA
	act-sgRNA1-R	aaacTCCAGGTTCTGAGCTCGCGC
	act-sgRNA2-F	ttggGGTCCGAGGCAGGAGCCAAT
	act-sgRNA2-R	aaacATTGGCTCCTGCCTCGGACC
	act-sgRNA3-F	ttggGGAATCGCCTCCTGGCAGGC
	act-sgRNA3-R	aaacGCCTGCCAGGAGGCGATTCC
Capture in situ	Cap-sgRNA1-F	ttggGGAATCGCCTCCTGGCAGGC
	Cap-sgRNA1-R	aaacGCCTGCCAGGAGGCGATTCC
	Cap-sgRNA2-F	ttggGCTGAGAGCCTCCGCCACTC
	Cap-sgRNA2-R	aaacGAGTGGCGGAGGCTCTCAGC
	Cap-sgRNA3-F	ttggGCAAGCGGCCGGTCTGCAGT
	Cap-sgRNA3-R	aaacACTGCAGACCGGCCGCTTGC
	Cap-sgRNA4-F	ttggGCGAGCGAACAGGAGTGGGG
	Cap-sgRNA4-R	aaacCCCCACTCCTGTTCGCTCGC
Knock out	SP1-KO-sgRNA-F	ttggGGAGAATTAAGGCCCACTTT
	SP-KO-sgRNA-R	aaacAAAGTGGGCCTTAATTCTCC
Overexpression	SP1-XhoI-F	CCGCTCGAGATGAGCGACCAAGATCACTC
	SP1-EcoRI-R	CGAATTCgGAAGCCATTGCCACTGATATT

## Sheet: Supplementary Table2 
Supplementary Table2. The primers for PCR in this study
	Primer	Sequence
qRT-PCR	Bax-mRNA-F	CCCGAGAGGTCTTTTTCCGAG
	Bax-mRNA-R	CCAGCCCATGATGGTTCTGAT
	Bcl2-mRNA-F	GGTGGGGTCATGTGTGTGG
	Bcl2-mRNA-R	CGGTTCAGGTACTCAGTCATCC
	GAPDH- mRNA-F	GAAATCCCATCACCATCTTCCAGG
	GAPDH- mRNA-R	GAGCCCCAGCCTTCTCCATG
	EphA7-mRNA-F	CAGATTCGGGCTTTTACTGC
	EphA7-mRNA-R	AGCCAAAGACCATGAACACC
	DNMT1-mRNA-F	AGGCGGCTCAAAGATTTGGAA
	DNMT1-mRNA-R	GCAGAAATTCGTGCAAGAGATTC
	ESR1-mRNA-F	GGGAAGTATGGCTATGGAATCTG
	ESR1-mRNA-R	TGGCTGGACACATATAGTCGTT
	ESR2-mRNA-F	TCCATCGCCAGTTATCACATCT
	ESR2-mRNA-R	CTGGACCAGTAACAGGGCTG
	MYH7B-mRNA-F	TCGCTTCGACTTACTGGAGGA
	MYH7B-mRNA-R	GGAGGCCGTATAGACTGGGA
	EPHA10-mRNA-F	CCCATCCGCACGTACCAAG
	EPHA10-mRNA-R	CACGGCTTATCCAGCCAGT
	ME3-mRNA-F	TGAAGAAGCGCGGATACGATG
	ME3-mRNA-R	GAAAGCAGGGCGGGATTAGG
	PIK3C2G-mRNA-F	GGCTCTCTTCAACCCGGAATG
	PIK3C2G-mRNA-R	AGGTACTTCCACTAGCTGAATGG
	SEPT10-mRNA-F	GGATGAGGTAAAAGTCGGAAACA
	SEPT10-mRNA-R	TCGCAGGTCCTCCATATTTGT
	EFNA5-mRNA-F	GCAATCCCAGATAATGGAAGAA
	EFNA5-mRNA-R	TCGGCTGACTCATGTACGGT
	EphA2-mRNA-F	TGGCTCACACACCCGTATG
	EphA2-mRNA-R	GTCGCCAGACATCACGTTG
CAPTURE-PCR	Cap-sgRNA1-DNA-F	CCTTGGCCCTGGGAATCG
	Cap-sgRNA1-DNA-R	CAAGTCTCCGACTGCAGACC
	Cap-sgRNA2/3-DNA-F	GCTGTGCCTGCCACTCAG
	Cap-sgRNA2/3-DNA-R	GTTTGCTGCCTGCAAGTCTC
	Cap-sgRNA4-DNA-F	ATTGGAGTGTGGAGCAAGCG
	Cap-sgRNA4-DNA-R	TGCATCGATTCCCCTTCTCG
MSP	EphA7-MF	ATTTGATTTCGTTCGGTATC
	EphA7-MR	CTCCGACTACAAACCGACCG
	EphA7-UF	ATTTGATTTTGTTTGGTATT
	EphA7-UR	CTCCAACTACAAACCAACCA

## Sheet: Supplementary Table3
Supplementary Table3. List of antibodies for WB
Antigen	Source	Catalog	Dilution
EphA7	Affinity	DF3288	1:1000
pPI3K p85 (Tyr 607)	Affinity	AF3241	1:1000
PI3K p85	Affinity	AF6241	1:1000
pAKT (S473)	Affinity	AF0016	1:1000
AKT	CST	#9272	1:1000
MAZ	Abcam	ab85725	1:1000
SP1	Affinity	AF6121	1:1000
Bax	Santa Cruz Biotechnology	sc-7480	1:200
Bcl2	Santa Cruz Biotechnology	sc-7382	1:200
Caspase3	Abcam	ab32351	1:1000
cleaved Caspase3	Proteintech	19677-1-AP	1:2000
β-Tubulin	Affinity	T0023	1:5000
GAPDH	Bioss	BS2188R	1:1000
Avidin–Peroxidase SA-HRP	Sigma	a3151	1:50000
Secondary antibodies
HRP –conjugated goat anti- Rabbit IgG	Affinity	S0001	1:1000
HRP –conjugated goat anti- Mouse IgG	Affinity	S0002	1:1000

## Sheet: Supplementary Table4
Supplementary Table4. The predicted binding site for SP1 in the promoter of EphA7
Name	Score	Relative score	Gene	Site	Strand	Predicted sequence
SP1	17.4	1	EphA7	1973-1983	+	GCCCCGCCCCC
MAZ	16.54	0.99554	EphA7	1973-1983	+	GCCCCGCCCCC

## Sheet: Supplementary Table5
Supplementary Table5. The results of E2 Concertration by Chemiluminescence assay
Sample	E2(pg/ml)
SiHa Tet1-rep1	21
SiHa Tet1-rep2	12
SiHa Tet1+sgRNA-rep1	11
SiHa Tet1+sgRNA-rep2	<10

## Sheet: Supplementary Table6
Supplementary Table6. List of Abbreviations
Abbreviation	Full name
ACC	Adrenocortical carcinoma
ADC	Adenocarcinoma
BLCA	Bladder Urothelial Carcinoma
BRCA	Breast invasive carcinoma
CC	Cervical cancer
CESC	Cervical squamous cell carcinoma and endocervical adenocarcinoma
CHOL	Cholangiocarcinoma
COAD	Colon adenocarcinoma
CR	Complete response
CRISPR	Clustered Regularly Interspaced Short Palindromic Repeats
DEGs	differentially expressed genes
DLBC	Lymphoid Neoplasm Diffuse Large B-cell Lymphoma
DMSO	Dimethyl sulfoxide
DNMT1	DNA methyltransferase 1
E2	17-β estradiol
EMT	Epithelial-mesenchymal transition
Eph	Erythropoietin-producing hepatocellular carcinoma
EphA7	Eph receptor A7
ER	Estrogen receptor
ESCA	Esophageal carcinoma
EMT	Epithelial–mesenchymal transition
GBM	Glioblastoma multiforme
GEO	Gene Expression Omnibus database
GESA	Gene set enrichment analyze
HDAC4	Histone deacetylase 4
HNSC	Head and Neck squamous cell carcinoma
HPV	Human Papilloma virus
IC50	the half-maximal inhibitory concentration
ICI	Immune checkpoint inhibitors
KICH	Kidney Chromophobe
KIRC	Kidney renal clear cell carcinoma
KIRP	Kidney renal papillary cell carcinoma
LGG	Brain Lower Grade Glioma
LIHC	Liver hepatocellular carcinoma
LUAD	Lung adenocarcinoma
LUSC	Lung squamous cell carcinoma
MESO	Mesothelioma
MSI	Microsatellite instability
MSP	Methylation-specific PCR
NCR	Non-complete response
OV	Ovarian serous cystadenocarcinoma
PAAD	Pancreatic adenocarcinoma
PCPG	Pheochromocytoma and Paraganglioma
PRAD	Prostate adenocarcinoma
qRT‒PCR	Quantitative real-time PCR
READ	Rectum adenocarcinoma
RTKs	Receptor tyrosine kinases
SARC	Sarcoma
SCC	Squamous cell carcinoma
sgRNA	Single guide RNA
SKCM	Skin Cutaneous Melanoma
SNV	Single nucleotide variant
STAD	Stomach adenocarcinoma
TCGA	The Cancer Genome Atlas
TF	Transcription factor
TGCT	Testicular Germ Cell Tumors
THCA	Thyroid carcinoma
THYM	Thymoma
TMB	Tumor mutational burden
UCEC	Uterine Corpus Endometrial Carcinoma
UCS	Uterine Carcinosarcoma
UVM	Uveal Melanoma
